# Supplementary material for: Barriers for tuberculosis case finding in Southwest Ethiopia: A qualitative study
Source: PLoS One. 2020 Jan 2;15(1):e0226307. doi: 10.1371/journal.pone.0226307 (PMC6939902; doi:10.1371/journal.pone.0226307)
Supplement: S1 Data — (ZIP) [file pone.0226307.s004.zip]

Archive with 1 entries (1 files):
- TB DOTS IDI data  final copy bundle.atlcb
